# Supplementary material for: OsARM1, an R2R3 MYB Transcription Factor, Is Involved in Regulation of the Response to Arsenic Stress in Rice
Source: Front Plant Sci. 2017 Oct 30;8:1868. doi: 10.3389/fpls.2017.01868 (PMC5670359; doi:10.3389/fpls.2017.01868)
Supplement: Supplementary file 11 [file Table1.XLSX]

## Sheet: Sheet1
Table S1. Sequence of primers used in this article
Name	Sequence (5'-3')	Usage
XS489	GAAGAGGAGACGAGTGGTGC	For construction of vector OsARM1pro-GUS
XS490	TGCCGAGGTAGAACGCCAT
GUS-SEQ	GATCCAGACTGAATGCCCAC	For identification of vector OsARM1pro-GUS
XS491	TATGGCGTTCTACCTCGGCAG	For construction of vector 35S::MYC-OsARM1
XS492	TCATGGGGCAGTGATGTCGTG
NosR-SEQ	AGACCGGCAACAGGATTCAATC	For identification of vector 35S::MYC-OsARM1
XS260	TCTAGAATGGCGTTCTACCTCGGCAGCATGGGTGG	For construction of vector 35S:: OsARM1-GFP
XS261	GGATCCTGGGGCAGTGATGTCGTGGATGCTCTTAC
GFP-SEQ	GATCACATGGTCCTGCTGG	For identification of vector 35S:: OsARM1-GFP
XS830	CTCGATGAGGTCGACATCG	For identifying osarm1 mutant ( PFG_3A-12233.R )
XS831	CATGTAGCCCAAACATGTGC
PGVRB	TTCCACAGTTTTCGCGATCC
XS1767	GGCACGAGGTTTGGGAACACTACC	Target one for construction of vector OsARM1-Cas9
XS1768	AAACGGTAGTGTTCCCAAACCTCG
XS1769	GCCGACGCGGACTCCGACGCAAG	Target two for construction of vector OsARM1-Cas9
XS1770	AAACCTTGCGTCGGAGTCCGCGT
M4T1-F	GCACAGACGAAGGTATGGCG	For identifying genome editing of target one of OsARM1-KO lines
M4T1-R	CATGCCACGCTCGATGAGGTC
M4T2-F	CTGGCCCACATCACCTGTC	For identifying genome editing of target two of OsARM1-KO lines
M4T2-R	GTTGGCCTGTCGGATGAAG
XS1043	TCCATCTTGGCATCTCTCAG	RT-PCR for reference gene OsACTIN1 (Os03g50885)
XS1044	GTACCCTCATCAGGCATCTG
XS147	ATGGCGTTCTACCTCGGC	RT-PCR for gene OsARM1(Os05g37060)
XS148	TCATGGGGCAGTGATGTCGT
XS1894	CATTGGTGCTGAGCGTTTCC	qRT-PCR for reference gene OsACTIN1 (Os03g50885)
XS1895	CCCGCAGCTTCCATTCCTAT
XS1394	CCCTGGACTGAGGAGGAGCA	qRT-PCR for gene OsARM1 (Os05g37060)
XS1395	CGTTGGCCTGTCGGATGAA
GAPDH-F	AAGCCAGCATCCTATGATCAGATT	qRT-PCR for reference gene OsGAPDH (Os08g03290)
GAPDH-R	CGTAACCCAGAATACCCTTGAGTTT
OsLsi1-F	CGGTGGATGTGATCGGAACCA	qRT-PCR for gene OsLsi1 (Os02g51110)
OsLsi1-R	CGTCGAACTTGTTGCTCGCCA
OsLsi2-F	ATCTGGGACTTCATGGCCC	qRT-PCR for gene OsLsi2 (Os03g01700)
OsLsi2-R	ACGTTTGATGCGAGGTTGG
OsLsi6-F	CTTCCGGCATTTCCCCTGGATTC	qRT-PCR for gene OsLsi6 (Os06g12310)
OsLsi6-R	GGTGACGACGATCTCGATGACG
OsACTINpro-F	ATAAACCCTATCACTATGTCTGGTGTTTC	Reference gene OsACTIN1pro (Os03g50885) for Oryza sativa ChIP-qPCR
OsACTINpro-R	CCATTGTTGACATAGAGGCTAGGTTT
Lsi1-P1F	TGTCAACTTACAACAGGTGACG	For ChIP-qPCR of fragment P1 of gene OsLsi1 (Os02g51110)
Lsi1-P1R	TTCTTTTGTAGATTGGGGGCTCC
Lsi1-P2F	CTTCGGCATACTAGCTAGATGC	For ChIP-qPCR of fragment P2 of gene OsLsi1 (Os02g51110)
Lsi1-P2R	CAACCGGAACAAGCTAAGGTC
Lsi1-P3F	GCCAGAAAGAAAGTCAAAAGGC	For ChIP-qPCR of fragment P3 of gene OsLsi1 (Os02g51110)
Lsi1-P3R	GTTGTTGACAGAAGAGACGAC
Lsi1-P4F	GACTCCTGACAAGTGAGAGGG	For ChIP-qPCR of fragment P4 of gene OsLsi1 (Os02g51110)
Lsi1-P4R	AGTTTCTACGTTCTGCCTGATC
Lsi1-P5F	GGCCTGTGGATCTACTTCCTG	For ChIP-qPCR of fragment P5 of gene OsLsi1 (Os02g51110)
Lsi1-P5R	CTGGGAGGAGCCTTCCTTG
Lsi2-P1F	GTTGTGGTTGTTGTTGTTGTTG	For ChIP-qPCR of fragment P1 of gene OsLsi2 (Os03g01700)
Lsi2-P1R	CAGATCATGCATCATCACCG
Lsi2-P2F	GCTTAATTTGGAAGGCCACG	For ChIP-qPCR of fragment P2 of gene OsLsi2 (Os03g01700)
Lsi2-P2R	CGCGTTTCTGCATTGCATG
Lsi2-P3F	CGTCTGCTGGCGTGGAAGAG	For ChIP-qPCR of fragment P3 of gene OsLsi2 (Os03g01700)
Lsi2-P3R	GAGGAGGAAGGGCTTGGCG
Lsi2-P4F	CATCTCCGTCCTCTCCGTCAT	For ChIP-qPCR of fragment P4 of gene OsLsi2 (Os03g01700)
Lsi2-P4R	TAAGAAGCACTGCATGCATGCG
Lsi2-P5F	GAGATCGACAAACATCCAAGC	For ChIP-qPCR of fragment P5 of gene OsLsi2 (Os03g01700)
Lsi2-P5R	ATTGACTTGAGGTTGAGGAGC
Lsi6-P1F	GAGAAAGGCGATGGTGTTGG	For ChIP-qPCR of fragment P1 of gene OsLsi6 (Os06g12310)
Lsi6-P1R	GCTTCACGTGCTCATCTTCC
Lsi6-P2F	GGCTAGACATATGAGTGTGCTC	For ChIP-qPCR of fragment P2 of gene OsLsi6 (Os06g12310)
Lsi6-P2R	GAGCTGATTTTCTACTTGATTACAGG
Lsi6-P3F	ACTCCTTGTGTTTGGACATCG	For ChIP-qPCR of fragment P3 of gene OsLsi6 (Os06g12310)
Lsi6-P3R	GACAACTCCTATTCACGGGAAG
Lsi6-P4F	CGCATGGTTCCCTTGTTAAC	For ChIP-qPCR of fragment P4 of gene OsLsi6 (Os06g12310)
Lsi6-P4R	GATGTTGTATTTGTGACCTACAAGC
Lsi6-P5F	GTCTACACCGGCCTCTGG	For ChIP-qPCR of fragment P5 of gene OsLsi6 (Os06g12310)
Lsi6-P5R	CGGAGCTTGAAGGAGGAGAG
ML1124	CCCGCTATGTATGTCGC	qRT-PCR for reference gene AtACTIN2 (At3g18780)
ML1125	AAGGTCAAGACGGAGGAT	RT-qPCR for AtACTIN2
AtNIP1;1-F	CTCTTCCAGGGATCGCTATC	qRT-PCR for gene AtNIP1;1 (At4g19030)
AtNIP1;1-R	GCGAGCGTTGATCCTATC
AtNIP3;1-F	GATTCCCGGTCGTCGGATTTATC	qRT-PCR for gene AtNIP3;1 (At1g31885)
AtNIP3;1-R	CCGTTACGACTAGTCCCCATAC
AtNIP5;1-F	CTTGGGGTCAACATGACACATG	qRT-PCR for gene AtNIP5;1 (At4g10380)
AtNIP5;1-R	CGTTACCGATTAGGGTTTCTGC
XS2721	CGTTTCGCTTTCCTTAGTGTTAGCT	Reference gene AtACTINpro (At5g09810) for Arabidopsis ChIP-qPCR
XS2722	AGCGAACGGATCTAGAGACTCACCTTG
NIP1;1-P1F	CCTTCCCTTTGCATATATGTATG	For ChIP-qPCR of fragment P1 of gene AtNIP1;1 (At4g19030)
NIP1;1-P1R	CATGTAAACACGTATGCTGG
NIP1;1-P2F	GCCACAACCCTACATTCTAACAT	For ChIP-qPCR of fragment P2 of gene AtNIP1;1 (At4g19030)
NIP1;1-P2R	CCTCAGGTTTGAATCCATACTAAC
NIP1;1-P3F	CGGATCGCAATCAAGATTG	For ChIP-qPCR of fragment P3 of gene AtNIP1;1 (At4g19030)
NIP1;1-P3R	GCGGGTAATACGGACATAC
NIP3;1-P1F	GCAACTATGGACCAGGAAG	For ChIP-qPCR of fragment P1 of gene AtNIP3;1 (At1g31885)
NIP3;1-P1R	CTTGCATTTCACTAGCATTGC
NIP3;1-P2F	CTATCGTGTAAACCATGTCGTG	For ChIP-qPCR of fragment P2 of gene AtNIP3;1 (At1g31885)
NIP3;1-P2R	GGTCAACTCTACTTTGTATTCG
NIP3;1-P3F	CGAATACAAAGTAGAGTTGACC	For ChIP-qPCR of fragment P3 of gene AtNIP3;1 (At1g31885)
NIP3;1-P3R	CGGGAATCATCAATGGATTG
NIP5;1-P1F	CTCATGTCATCGAATGCCAG	For ChIP-qPCR of fragment P1 of gene AtNIP5;1 (At4g10380)
NIP5;1-P1R	TGGGATTTTCGTCGCGATGA
NIP5;1-P2F	GGGTTCAATGCATAATAATCTC	For ChIP-qPCR of fragment P2 of gene AtNIP5;1 (At4g10380)
NIP5;1-P2R	AGACTGATTCTCAAAGCTAAGG
NIP5;1-P3F	CCGGTACTGGCGAAGTTTA	For ChIP-qPCR of fragment P3 of gene AtNIP5;1 (At4g10380)
NIP5;1-P3R	GTGGAGCCATTTCCAACG
OsABCG41-F	GTTCCAGAGAAGACATCAGC	qRT-PCR for gene OsABCG41 (Os02g32690)
OsABCG41-R	CCTTCTCCCTCCTAATGAC
OsABCC14-F	GGAGAAAGATGTCGAGGAG	qRT-PCR for gene OsABCC14 (Os04g13210)
OsABCC14-R	CTGTGCAACATATGCAGTGC
OsABCB-F	GCCGCTGTTCAGCTTGTTC	qRT-PCR for gene OsABCB11 (Os01g50100)
OsABCB-R	TCTCCTGCCATAGTCCAGCA
